# Supplementary material for: Systemic Anti-Inflammatory Effects of Intravenous Lidocaine in Surgical Patients: A Systematic Review and Meta-Analysis
Source: J Clin Med. 2023 May 31;12(11):3772. doi: 10.3390/jcm12113772 (PMC10253813; doi:10.3390/jcm12113772)
Supplement: Supplementary file 1 [file jcm-12-03772-s001.zip]

Archive with 1 entries (1 files):
- jcm-2412022-supplementary.pdf
